# Supplementary material for: The Roles of microRNAs in Cancer Multidrug Resistance
Source: Cancers (Basel). 2022 Feb 21;14(4):1090. doi: 10.3390/cancers14041090 (PMC8870231; doi:10.3390/cancers14041090)
Supplement: Supplementary file 1 [file cancers-14-01090-s001.zip]

Archive with 1 entries (1 files):
- cancers-1598840-supplementary.pdf
